# Supplementary material for: Perinatal Outcomes at Birth in Women Infected and Non-Infected with SARS-CoV-2: A Retrospective Study
Source: Healthcare (Basel). 2023 Oct 27;11(21):2833. doi: 10.3390/healthcare11212833 (PMC10648606; doi:10.3390/healthcare11212833)
Supplement: Supplementary file 1 [file healthcare-11-02833-s001.zip]

Archive with 1 entries (1 files):
- healthcare-2616319-supplementary materials.pdf
